# Supplementary material for: Humans’ pupillary contagion extends to cats and dogs
Source: Soc Cogn Affect Neurosci. 2020 Oct 7;16(1-2):153–66. doi: 10.1093/scan/nsaa138 (PMC7812621; doi:10.1093/scan/nsaa138)
Supplement: nsaa138_Supp [file nsaa138_supp.zip]

Archive with 1 entries (1 files):
- scan-19-432-File013.docx
